# Supplementary material for: Immunohistological Analysis of Neutrophils and Neutrophil Extracellular Traps in Human Thrombemboli Causing Acute Ischemic Stroke
Source: Int J Mol Sci. 2020 Oct 7;21(19):7387. doi: 10.3390/ijms21197387 (PMC7582743; doi:10.3390/ijms21197387)
Supplement: Supplementary file 1 [file ijms-21-07387-s001.zip]

Archive with 2 entries (2 files):
- Supplement Figure 1.pdf
- Supplement Table 1.pdf
